# Supplementary material for: Rapid Onset of Pulmonary Arterial Hypertension After Liver Transplant—A Case Report
Source: Reports (MDPI). 2026 Mar 11;9(1):83. doi: 10.3390/reports9010083 (PMC13030552; doi:10.3390/reports9010083)
Supplement: Supplementary file 1 [file reports-09-00083-s001.zip]

Archive with 6 entries (6 files):
- VideoS1a_TTE_preop_A4CH.mov
- VideoS1b_TTE_preop_PSAX.mov
- VideoS2a_TEE_intraop_mid_esoph_4C.mov
- VideoS2b_TEE_intraop_RV_inflow_outflow.mov
- VideoS3_TTE_POD8_A4CH.mov
- VideoS4_TTE_new_WMA_A4CH.mov
